# Supplementary material for: Assessment of Anti-Inflammatory and Antioxidant Effects of Citrus unshiu Peel (CUP) Flavonoids on LPS-Stimulated RAW 264.7 Cells
Source: Plants (Basel). 2021 Oct 18;10(10):2209. doi: 10.3390/plants10102209 (PMC8538621; doi:10.3390/plants10102209)
Supplement: Supplementary file 1 [file plants-10-02209-s001.zip]

Archive with 1 entries (1 files):
- plants-1414386-supplementary.pdf
